# Supplementary material for: Is health literacy of family carers associated with carer burden, quality of life, and time spent on informal care for older persons living with dementia?
Source: PLoS One. 2020 Nov 20;15(11):e0241982. doi: 10.1371/journal.pone.0241982 (PMC7678960; doi:10.1371/journal.pone.0241982)
Supplement: S2 File — (SPS) [file pone.0241982.s002.sps]

* Encoding: UTF-8.
USE ALL.
COMPUTE filter_$=(NMISS(Health_Literacy, Age, gender_male, higher_education, Urban, Health_personnel, Dementia_severity, Carer_born_abroad) = 0 ).
VARIABLE LABELS filter_$ 'NMISS(Health_Literacy, Age, gender_male, higher_education, Urban, Health_personnel, Dementia_severity, Carer_born_abroad) = '+
    '0  (FILTER)'.
VALUE LABELS filter_$ 0 'Not Selected' 1 'Selected'.
FORMATS filter_$ (f1.0).
FILTER BY filter_$.
EXECUTE.

Regression 
 /MISSING LISTWISE
  /STATISTICS COEFF OUTS CI(95) R ANOVA COLLIN TOL
  /CRITERIA=PIN(.05) POUT(.10)
  /NOORIGIN 
  /DEPENDENT Carerburden
  /METHOD=ENTER Health_Literacy, Age, gender_male, higher_education, Urban, Health_personnel, Dementia_severity, Carer_born_abroad
  /SCATTERPLOT=(*ZRESID ,*ZPRED)
  /RESIDUALS HISTOGRAM(ZRESID).
execute.

Regression 
 /MISSING LISTWISE
  /STATISTICS COEFF OUTS CI(95) R ANOVA COLLIN TOL
  /CRITERIA=PIN(.05) POUT(.10)
  /NOORIGIN 
  /DEPENDENT EQvalue
  /METHOD=ENTER Health_Literacy, Age, gender_male, higher_education, Urban, Health_personnel, Dementia_severity, Carer_born_abroad
  /SCATTERPLOT=(*ZRESID ,*ZPRED)
  /RESIDUALS HISTOGRAM(ZRESID).
execute.

Regression 
 /MISSING LISTWISE
  /STATISTICS COEFF OUTS CI(95) R ANOVA COLLIN TOL
  /CRITERIA=PIN(.05) POUT(.10)
  /NOORIGIN 
  /DEPENDENT EQvas
  /METHOD=ENTER Health_Literacy, Age, gender_male, higher_education, Urban, Health_personnel, Dementia_severity, Carer_born_abroad
  /SCATTERPLOT=(*ZRESID ,*ZPRED)
  /RESIDUALS HISTOGRAM(ZRESID).
execute.

Regression 
 /MISSING LISTWISE
  /STATISTICS COEFF OUTS CI(95) R ANOVA COLLIN TOL
  /CRITERIA=PIN(.05) POUT(.10)
  /NOORIGIN 
  /DEPENDENT LnSUMtimeALL_imp_meanAND0_1min
  /METHOD=ENTER Health_Literacy, Age, gender_male, higher_education, Urban, Health_personnel, Dementia_severity, Carer_born_abroad
  /SCATTERPLOT=(*ZRESID ,*ZPRED)
  /RESIDUALS HISTOGRAM(ZRESID).
execute. 


*Sensitivitetsanalyse som viser at gjennomsnittelig tid brukt (LnTime) på omsorgsoppgaver ikke varierte
signifikant mellom gruppene av pårørende del inn i 0= pårørende for personer som ikke bodde på sykehjem
1= pårørende til personer som bodde på sykehjem.
T-TEST GROUPS=Institusjon(0 1)
  /MISSING=ANALYSIS
  /VARIABLES=LnSUMtimeALL_imp_meanAND0_1min
  /CRITERIA=CI(.95).
